# Supplementary material for: Simulation of Daily Iron Intake by Actual Diet Considering Future Trends in Wheat and Rice Biofortification, Environmental, and Dietary Factors: An Italian Case Study
Source: Nutrients. 2024 Nov 28;16(23):4097. doi: 10.3390/nu16234097 (PMC11643582; doi:10.3390/nu16234097)
Supplement: Supplementary file 1 [file nutrients-16-04097-s001.zip]

Archive with 1 entries (1 files):
- nutrients-3310263-supplementary.pdf
